# Supplementary material for: Effects of biochar amendment on the phytoextraction of twenty potentially toxic elements in fly ash contaminated soils
Source: Front Plant Sci. 2026 Mar 31;17:1783879. doi: 10.3389/fpls.2026.1783879 (PMC13076276; doi:10.3389/fpls.2026.1783879)
Supplement: Supplementary file 2 [file DataSheet2.xlsx]

## Sheet: PCA
Trt	Species	Al_Si	Ca_Mg	Ba_Sr	Fe_S	Cu_Zn								Supplementary information
T1	SW	0.484155	0.601099	0.392863	0.0787268	0.198364
T1	HV	0.687998	0.826249	0.30713	0.0733414	0.307133								Correlation matrix								Variance table
T1	TF	0.520734	0.630431	0.502806	0.233679	0.244516									Al_Si	Ca_Mg	Ba_Sr	Fe_S	Cu_Zn				PC	Eigenalue	Var_Explained	Cummulative
T1	SL	0.49478	0.829778	0.453401	0.153054	0.140441								Al_Si	1	-0.224148	0.261812	0.742031	-0.0817809			1	PC1	0.0490568	0.635021	0.635021
T2	SW	0.836746	0.640263	0.494381	0.314167	0.06171								Ca_Mg	-0.224148	1	-0.739273	-0.54667	0.0522736			2	PC2	0.0175872	0.227659	0.86268
T2	HV	0.436946	0.860574	0.136699	0.0144928	0.104086								Ba_Sr	0.261812	-0.739273	1	0.752387	-0.140749			3	PC3	0.00695796	0.0900681	0.952748
T2	TF	0.910311	0.728239	0.395388	0.209031	0.0580993								Fe_S	0.742031	-0.54667	0.752387	1	-0.257602			4	PC4	0.003131	0.0405295	0.993278
T3	SW	0.249084	0.587457	0.450563	0.052316	0.266012								Cu_Zn	-0.0817809	0.0522736	-0.140749	-0.257602	1			5	PC5	0.000519293	0.00672205	1
T3	HV	0.530143	0.870648	0.272883	0.0371659	0.327239
T3	TF	0.829698	0.651118	0.434745	0.261568	0.129966								Covariance matrix
T3	SL	0.266021	0.841077	0.36811	0.0824516	0.23315									Al_Si	Ca_Mg	Ba_Sr	Fe_S	Cu_Zn
T4	SW	0.352034	0.63715	0.376325	0.0921536	0.168466								Al_Si	0.0414403	-0.00494404	0.00524289	0.0131216	-0.00137776
T4	HV	0.523575	0.86555	0.164933	0.0280327	0.197583								Ca_Mg	-0.00494404	0.0117401	-0.00787972	-0.00514536	0.000468738
T4	TF	0.476359	0.669017	0.367262	0.102344	0.199266								Ba_Sr	0.00524289	-0.00787972	0.00967698	0.00642933	-0.00114585
T4	SL	0.270806	0.875031	0.307678	0.0378453	0.0568841								Fe_S	0.0131216	-0.00514536	0.00642933	0.00754586	-0.00185189
T5	SW	0.329498	0.658794	0.40663	0.0820539	0.179929								Cu_Zn	-0.00137776	0.000468738	-0.00114585	-0.00185189	0.00684894
T5	HV	0.53869	0.880209	0.205581	0.0487658	0.326744
T5	TF	0.506534	0.663821	0.402159	0.149776	0.167493								Component loadings
T5	SL	0.270223	0.874423	0.328308	0.0339147	0.126322									PC1	PC2	PC3	PC4	PC5
T6	SW	0.366061	0.680791	0.344811	0.0433178	0.0991743								Al_Si	0.887408	0.393159	-0.0660114	-0.110344	-0.20347
T6	HV	0.49071	0.837604	0.286521	0.0459642	0.151101								Ca_Mg	-0.211522	0.664207	0.224492	0.676381	-0.0787386
T6	TF	0.822107	0.687599	0.459355	0.23297	0.139522								Ba_Sr	0.217963	-0.591267	0.0241817	0.580843	-0.514716
T6	SL	0.213211	0.864162	0.292181	0.0322552	0.0735093								Fe_S	0.34282	-0.219839	0.147524	0.369813	0.821961
														Cu_Zn	-0.0522748	0.0795549	-0.960676	0.23705	0.108848
